# Supplementary material for: Ultraviolet-C Irradiation, Heat, and Storage as Potential Methods of Inactivating SARS-CoV-2 and Bacterial Pathogens on Filtering Facepiece Respirators
Source: Pathogens. 2022 Jan 10;11(1):83. doi: 10.3390/pathogens11010083 (PMC8780977; doi:10.3390/pathogens11010083)
Supplement: Supplementary file 1 [file pathogens-11-00083-s001.zip]

Archive with 1 entries (1 files):
- pathogens-1538918-supplementary.pdf
